# Supplementary material for: Dauricine Attenuates Spatial Memory Impairment and Alzheimer-Like Pathologies by Enhancing Mitochondrial Function in a Mouse Model of Alzheimer's Disease
Source: Front Cell Dev Biol. 2021 Feb 5;8:624339. doi: 10.3389/fcell.2020.624339 (PMC7902075; doi:10.3389/fcell.2020.624339)
Supplement: Supplementary Table 1 — Sources and dilution ratios of the antibodies used for immunoblotting. [file Table_1.XLSX]

## Sheet: Sheet1
Antibody	Specificity	Type	Dilution	Source	CAT NO.
β-actin	Beta-actin	Mouse	1/3000	Santa Cruz	sc-47778
6E10	Anti-β-Amyloid, 1-16 Antibody	Mouse	1/200	Biolegend	803015
pS396	Anti-Tau (phospho S396)	Rabbit	1/3000	Abcam	ab109390
pS262	Anti-Tau (phospho S262)	Rabbit	1/1000	Thermo Fisher	44750G
pS404	Anti-Tau (phospho S404)	Goat	1/3000	Santa Cruz	sc-12952
pT231	Anti-Tau (phospho T231)	Mouse	1/1000	Thermo Fisher	355200
Tau1	Anti-Tau-1 Antibody	Mouse	1/200000	Millipore	MAB3420
Tau5	Anti-Tau	Mouse	1/3000	Abcam	ab80579
AT8	Phospho-Tau (Ser202, Thr205)	Mouse	1/200	Thermo Fisher	MN1020
SDHB	Succinate dehydrogenase subunit B	Mouse	1/1000	Abcam	ab14714
UCRI	UQCRFS1	Rabbit	1/1000	Abcam	ab131152
COX5a	COX5a(A-5)	Mouse	1/3000	Santa cruz	sc-376907
ATP5H	Anti-ATP5H	Mouse	1/3000	Abcam	ab110275
Ndufs1	Anti-Ndufs1 antibody	Rabbit	1/3000	Abcam	ab198955
Aco2	Anti-Aconitase 2	Rabbit	1/3000	Abcam	ab129069
Prdx1	Anti-Peroxiredoxin 1/PAG	Rabbit	1/3000	Abcam	ab15571
Sod2	Anti-SOD2/MnSOD	Rabbit	1/3000	Abcam	ab68155
SYN I	Total Synapsin I	Rabbit	1/3000	Abcam	ab64581
CPLX1	Anti-CPLX1	Rabbit	1/3000	Abcam	ab231347
SYN II	Total Synapsin II	Rabbit	1/1000	Abcam	ab76494
